# Supplementary material for: Weather conditions determine attenuation and speed of sound: Environmental limitations for monitoring and analyzing bat echolocation
Source: Ecol Evol. 2018 Apr 24;8(10):5090–100. doi: 10.1002/ece3.4088 (PMC5980448; doi:10.1002/ece3.4088)
Supplement: Supplementary file 2 [file ECE3-8-5090-s002.zip]

Archive with 5 entries (4 files):
- ece34088-sup-0002-calculate_AA.xlsx/
- ece34088-sup-0002-calculate_AA.xlsx/ece34088-sup-0002-calculate_AA.xlsx
- ece34088-sup-0002-calculate_AA.xlsx/f_aa.m
- ece34088-sup-0002-calculate_AA.xlsx/f_aa.py
- ece34088-sup-0002-calculate_AA.xlsx/f_aa.R
