# Supplementary material for: Weather conditions determine attenuation and speed of sound: Environmental limitations for monitoring and analyzing bat echolocation
Source: Ecol Evol. 2018 Apr 24;8(10):5090–100. doi: 10.1002/ece3.4088 (PMC5980448; doi:10.1002/ece3.4088)
Supplement: Supplementary file 2 [file ECE3-8-5090-s002.zip › ece34088-sup-0002-calculate_AA.xlsx/ece34088-sup-0002-calculate_AA.xlsx]

## Sheet: Sheet1
PARAMETER INPUT				Intermediate parameters							OUTPUT			INFORMATION
f (Hz)	T (°C)	RH (%)	p (Pa)	Ta	Tr	pr	C	h	frO	frN	AA (dB/m)
20000	5	30	101325	278.15	0.948832	1	-2.06525	0.25815	4492.76	78.176	0.235113			f	sound frequency
50000	5	30	101325	278.15	0.948832	1	-2.06525	0.25815	4492.76	78.176	0.569288			T	temperature
80000	5	30	101325	278.15	0.948832	1	-2.06525	0.25815	4492.76	78.176	1.17732			RH	relative humidity
110000	5	30	101325	278.15	0.948832	1	-2.06525	0.25815	4492.76	78.176	2.06496			p	atmospheric pressure. Standard: 101325 Pa
20000	5	60	101325	278.15	0.948832	1	-2.06525	0.5163	12353.3	147.112	0.423533
50000	5	60	101325	278.15	0.948832	1	-2.06525	0.5163	12353.3	147.112	0.8593
80000	5	60	101325	278.15	0.948832	1	-2.06525	0.5163	12353.3	147.112	1.4835
110000	5	60	101325	278.15	0.948832	1	-2.06525	0.5163	12353.3	147.112	2.37627			HOW TO USE IT
20000	5	90	101325	278.15	0.948832	1	-2.06525	0.77445	21351.9	216.049	0.465739			1) enter f, T, RH and p into the corresponding columns of the PARAMETER INPUT.
50000	5	90	101325	278.15	0.948832	1	-2.06525	0.77445	21351.9	216.049	1.11829			2) the same number of rows must be filled with input for all parameters
80000	5	90	101325	278.15	0.948832	1	-2.06525	0.77445	21351.9	216.049	1.80093			3) The column OUTPUT contains the results for the combination of parameter in the same row.
110000	5	90	101325	278.15	0.948832	1	-2.06525	0.77445	21351.9	216.049	2.71428
20000	10	30	101325	283.15	0.965888	1	-1.91684	0.363313	7482.73	107.763	0.355261			Note: Changing the code for the intermediate parameters (marked red) and for AA
50000	10	30	101325	283.15	0.965888	1	-1.91684	0.363313	7482.73	107.763	0.718654			will obviously invalidate the results...
80000	10	30	101325	283.15	0.965888	1	-1.91684	0.363313	7482.73	107.763	1.33564
110000	10	30	101325	283.15	0.965888	1	-1.91684	0.363313	7482.73	107.763	2.2323			REFERENCES
20000	10	60	101325	283.15	0.965888	1	-1.91684	0.726627	19635	206.369	0.508575			This spreadsheet calculates the frequency-specific atmospheric attenuation of sound in air
50000	10	60	101325	283.15	0.965888	1	-1.91684	0.726627	19635	206.369	1.15004			according to the ISO-standard Nr. 9613.
80000	10	60	101325	283.15	0.965888	1	-1.91684	0.726627	19635	206.369	1.82962			The same formulae are presented in Rossing (2007): Springer Handbook of Acoustics. Chapter 4, p. 113-148.
110000	10	60	101325	283.15	0.965888	1	-1.91684	0.726627	19635	206.369	2.74756
20000	10	90	101325	283.15	0.965888	1	-1.91684	1.08994	33026.4	304.975	0.458796			Note, however, the error in Rossing (2007) for calculating C:
50000	10	90	101325	283.15	0.965888	1	-1.91684	1.08994	33026.4	304.975	1.41657			instead of Tref = 293.15 K (20°C), the tripple-point isotherm temperature (273.15 K + 0.01K = 273.16 K)
80000	10	90	101325	283.15	0.965888	1	-1.91684	1.08994	33026.4	304.975	2.26123			must be used; c.f. ISO 9613 and the website below.
110000	10	90	101325	283.15	0.965888	1	-1.91684	1.08994	33026.4	304.975	3.24888
20000	15	30	101325	288.15	0.982944	1	-1.77424	0.504524	11962.5	148.188	0.494466			More information also at:
50000	15	30	101325	288.15	0.982944	1	-1.77424	0.504524	11962.5	148.188	0.94939			http://forum.studiotips.com/viewtopic.php?t=158
80000	15	30	101325	288.15	0.982944	1	-1.77424	0.504524	11962.5	148.188	1.58619
110000	15	30	101325	288.15	0.982944	1	-1.77424	0.504524	11962.5	148.188	2.49532			CITATION
20000	15	60	101325	288.15	0.982944	1	-1.77424	1.00905	29987	287.299	0.516237			This is supplementary material of the publiction:
50000	15	60	101325	288.15	0.982944	1	-1.77424	1.00905	29987	287.299	1.4745			Goerlitz HR (YEAR): TITLE, JOURNAL
80000	15	60	101325	288.15	0.982944	1	-1.77424	1.00905	29987	287.299	2.29924
110000	15	60	101325	288.15	0.982944	1	-1.77424	1.00905	29987	287.299	3.28145			To cite this material:
20000	15	90	101325	288.15	0.982944	1	-1.77424	1.51357	49260.9	426.41	0.407113			EXAMPLE
50000	15	90	101325	288.15	0.982944	1	-1.77424	1.51357	49260.9	426.41	1.61926
80000	15	90	101325	288.15	0.982944	1	-1.77424	1.51357	49260.9	426.41	2.76023			(c) Holger R. Goerlitz, 25.7.2017
110000	15	90	101325	288.15	0.982944	1	-1.77424	1.51357	49260.9	426.41	3.92265			hgoerlitz@orn.mpg.de
20000	20	30	101325	293.15	1	1	-1.63713	0.691822	18397.4	202.71	0.597637
50000	20	30	101325	293.15	1	1	-1.63713	0.691822	18397.4	202.71	1.2661
80000	20	30	101325	293.15	1	1	-1.63713	0.691822	18397.4	202.71	1.95715
110000	20	30	101325	293.15	1	1	-1.63713	0.691822	18397.4	202.71	2.89073
20000	20	60	101325	293.15	1	1	-1.63713	1.38364	44237.2	396.421	0.468458
50000	20	60	101325	293.15	1	1	-1.63713	1.38364	44237.2	396.421	1.72742
80000	20	60	101325	293.15	1	1	-1.63713	1.38364	44237.2	396.421	2.83435
110000	20	60	101325	293.15	1	1	-1.63713	1.38364	44237.2	396.421	3.96944
20000	20	90	101325	293.15	1	1	-1.63713	2.07547	71260.5	590.131	0.347459
50000	20	90	101325	293.15	1	1	-1.63713	2.07547	71260.5	590.131	1.65974
80000	20	90	101325	293.15	1	1	-1.63713	2.07547	71260.5	590.131	3.1487
110000	20	90	101325	293.15	1	1	-1.63713	2.07547	71260.5	590.131	4.61782
20000	25	30	101325	298.15	1.01706	1	-1.5052	0.93739	27317.9	275.356	0.621855			FORMULAE:
50000	25	30	101325	298.15	1.01706	1	-1.5052	0.93739	27317.9	275.356	1.62916				Ta = T + 273.15
80000	25	30	101325	298.15	1.01706	1	-1.5052	0.93739	27317.9	275.356	2.457				Tr = Ta / 293.15
110000	25	30	101325	298.15	1.01706	1	-1.5052	0.93739	27317.9	275.356	3.44931				pr = p / 101325
20000	25	60	101325	298.15	1.01706	1	-1.5052	1.87478	63363.2	541.789	0.404515
50000	25	60	101325	298.15	1.01706	1	-1.5052	1.87478	63363.2	541.789	1.82276			Saturation Concentration of water	C = 4.6151 - 6.8346 * ((273.16/Ta)^1.261)
80000	25	60	101325	298.15	1.01706	1	-1.5052	1.87478	63363.2	541.789	3.3014			percentage molar concentration of water vapor	h = RH * 10^C / pr
110000	25	60	101325	298.15	1.01706	1	-1.5052	1.87478	63363.2	541.789	4.72239
20000	25	90	101325	298.15	1.01706	1	-1.5052	2.81217	100477	808.221	0.296484			relaxation frequencies associated with the vibration of oxygen and nitrogen:
50000	25	90	101325	298.15	1.01706	1	-1.5052	2.81217	100477	808.221	1.57171			oxygen	frO = pr * (24 + 4.04e4*h*(0.02+h) / (0.391+h))
80000	25	90	101325	298.15	1.01706	1	-1.5052	2.81217	100477	808.221	3.30719			nitrogen	frN = pr * (Tr^(-0.5)) * (9+280*h*exp(-4.17*((Tr^(-1/3))-1)))
110000	25	90	101325	298.15	1.01706	1	-1.5052	2.81217	100477	808.221	5.14396
20000	30	30	101325	303.15	1.03411	1	-1.37818	1.25585	39330.5	371.05	0.58005			AA (dB/m)	AA = 8.686 * f^2 * ...
50000	30	30	101325	303.15	1.03411	1	-1.37818	1.25585	39330.5	371.05	1.9449				(1.84e-11 * (1/pr) * sqrt(Tr) + (...
80000	30	30	101325	303.15	1.03411	1	-1.37818	1.25585	39330.5	371.05	3.04444				Tr^(-2.5)) * ...
110000	30	30	101325	303.15	1.03411	1	-1.37818	1.25585	39330.5	371.05	4.17267				(0.01275 * exp(-2239.1/Ta) * 1/(frO+f^2/frO) + ...
20000	30	60	101325	303.15	1.03411	1	-1.37818	2.5117	88527.1	733.249	0.346211				0.1068 * exp(-3352/Ta) * 1/(frN+f^2/frN)))
50000	30	60	101325	303.15	1.03411	1	-1.37818	2.5117	88527.1	733.249	1.76757
80000	30	60	101325	303.15	1.03411	1	-1.37818	2.5117	88527.1	733.249	3.56191
110000	30	60	101325	303.15	1.03411	1	-1.37818	2.5117	88527.1	733.249	5.3677
20000	30	90	101325	303.15	1.03411	1	-1.37818	3.76754	138654	1095.45	0.258086
50000	30	90	101325	303.15	1.03411	1	-1.37818	3.76754	138654	1095.45	1.42816
80000	30	90	101325	303.15	1.03411	1	-1.37818	3.76754	138654	1095.45	3.24071
110000	30	90	101325	303.15	1.03411	1	-1.37818	3.76754	138654	1095.45	5.36187
20000	35	30	101325	308.15	1.05117	1	-1.25582	1.66458	55135.5	495.747	0.511118
50000	35	30	101325	308.15	1.05117	1	-1.25582	1.66458	55135.5	495.747	2.1168
80000	35	30	101325	308.15	1.05117	1	-1.25582	1.66458	55135.5	495.747	3.60961
110000	35	30	101325	308.15	1.05117	1	-1.25582	1.66458	55135.5	495.747	5.00021
20000	35	60	101325	308.15	1.05117	1	-1.25582	3.32915	121109	982.716	0.300303
50000	35	60	101325	308.15	1.05117	1	-1.25582	3.32915	121109	982.716	1.62949
80000	35	60	101325	308.15	1.05117	1	-1.25582	3.32915	121109	982.716	3.57691
110000	35	60	101325	308.15	1.05117	1	-1.25582	3.32915	121109	982.716	5.73733
20000	35	90	101325	308.15	1.05117	1	-1.25582	4.99373	187871	1469.68	0.231934
50000	35	90	101325	308.15	1.05117	1	-1.25582	4.99373	187871	1469.68	1.28115
80000	35	90	101325	308.15	1.05117	1	-1.25582	4.99373	187871	1469.68	3.04111
110000	35	90	101325	308.15	1.05117	1	-1.25582	4.99373	187871	1469.68	5.28153
20000	40	30	101325	313.15	1.06822	1	-1.13786	2.18405	75547	656.588	0.44223
50000	40	30	101325	313.15	1.06822	1	-1.13786	2.18405	75547	656.588	2.12012
80000	40	30	101325	313.15	1.06822	1	-1.13786	2.18405	75547	656.588	4.01122
110000	40	30	101325	313.15	1.06822	1	-1.13786	2.18405	75547	656.588	5.7927
20000	40	60	101325	313.15	1.06822	1	-1.13786	4.3681	162738	1304.47	0.267424
50000	40	60	101325	313.15	1.06822	1	-1.13786	4.3681	162738	1304.47	1.47026
80000	40	60	101325	313.15	1.06822	1	-1.13786	4.3681	162738	1304.47	3.41393
110000	40	60	101325	313.15	1.06822	1	-1.13786	4.3681	162738	1304.47	5.78214
20000	40	90	101325	313.15	1.06822	1	-1.13786	6.55215	250586	1952.35	0.217097
50000	40	90	101325	313.15	1.06822	1	-1.13786	6.55215	250586	1952.35	1.15434
80000	40	90	101325	313.15	1.06822	1	-1.13786	6.55215	250586	1952.35	2.79942
110000	40	90	101325	313.15	1.06822	1	-1.13786	6.55215	250586	1952.35	5.01624
