# Supplementary material for: Weather conditions determine attenuation and speed of sound: Environmental limitations for monitoring and analyzing bat echolocation
Source: Ecol Evol. 2018 Apr 24;8(10):5090–100. doi: 10.1002/ece3.4088 (PMC5980448; doi:10.1002/ece3.4088)
Supplement: Supplementary file 2 [file ECE3-8-5090-s002.zip › ece34088-sup-0002-calculate_AA.xlsx/f_aa.m]

function AA = f_aa(varargin)
%F_AA    Calculate Atmospheric Attenuation (dB/m)
%
%   Calculate the atmospheric attenuation as a function of sound frequency,
%   temperature, relative humidity and pressure and frequency, based on ISO
%   9613 and Rossing (2007)
%
%   SYNTAX: AA = f_aa(f, T, RH [,p])
%
%   INPUT:
%   1) f: frequency (Hz)
%   2) T: temperature (�C)
%   3) RH: relative humidity (%)
%   4) p (optional): pressure (Pa) (standard value: 101325)
%
%   3 or 4 inputs can be entered. If p is not specified, its standard value
%   will be used (101325 Pa)
%   SIZE of all inputs: scalars or vectors. All vectors must be of the same
%   size.
%
%   OUTPUT:
%   1) atmatt: atmospheric attenuation (dB/m)
%
%   Calculations are based on the ISO Standard 9613. The same formula are
%   presented in Rossing (2007): Springer Handbook of Acoustics. Chapter 4,
%   p. 113-148. Also see http://forum.studiotips.com/viewtopic.php?t=158
%   for calculations.
%
%   (c) Holger R. Goerlitz, 25.7.2017
%
%   This is accompanying material of the manuscript:
%   Goerlitz HR (2018): Weather conditions determine attenuation and speed
%   of sound: environmental limitations for monitoring and analysing bat
%   echolocation. ECOLOGY AND EVOLUTION.


%% retrieve inputs:
if nargin == 3,
    f = varargin{1};
    T = varargin{2};
    RH = varargin{3};
    p = 101325;
elseif nargin == 4,
    f = varargin{1};
    T = varargin{2};
    RH = varargin{3};
    p = varargin{4};
end


%% convert parameters:
Ta = T+273.15;      % convert to Kelvin
Tr = Ta/293.15;     % convert to relative air temperature (re 20 deg C)
pr = p/101325;      % convert to relative pressure


%% calculations:

% Saturation Concentration of water vapor.
% NOTE the *ERROR* in Rossing 2007!! Instead of Tref = 293.15 K (20�C),
% here the triple-point isotherm temperature (273.15 K + 0.01 K =
% 273.16 K) has to be used!
% See ISO 9613 and http://forum.studiotips.com/viewtopic.php?t=158
C = 4.6151 - 6.8346 .* ((273.16./Ta).^1.261);

% percentage molar concentration of water vapor:
h = RH .* 10.^C ./ pr;

% relaxation frequencies associated with the vibration of oxygen and nitrogen:
frO = pr.*(24+4.04e4.*h.*(0.02+h)./(0.391+h));
frN = pr.*(Tr.^(-0.5)).*(9+280.*h.*exp(-4.17.*((Tr.^(-1/3))-1)));

% attenuation coefficient (Np/(m*atm)):
alpha = f.*f .* ...
    ( 1.84e-11.*(1./pr).*sqrt(Tr) + ...
    (Tr.^(-2.5)) .* ( 0.01275.*(exp(-2239.1./Ta)*1./(frO+f.*f./frO)) + ...
    0.1068.*(exp(-3352./Ta).*1./(frN+f.*f./frN)) ) );

AA = 8.686 .* alpha;         % convert to dB (lg(x/x0)) from Neper (ln(x/x0)).
