# Supplementary material for: Weather conditions determine attenuation and speed of sound: Environmental limitations for monitoring and analyzing bat echolocation
Source: Ecol Evol. 2018 Apr 24;8(10):5090–100. doi: 10.1002/ece3.4088 (PMC5980448; doi:10.1002/ece3.4088)
Supplement: Supplementary file 2 [file ECE3-8-5090-s002.zip › ece34088-sup-0002-calculate_AA.xlsx/f_aa.R]

f_aa <- function( freq, T, RH, p=101325){
  
  # F_AA    Calculate Atmospheric Attenuation (dB/m)
  #
  # Calculate the atmospheric attenuation as a function of sound frequency,
  # temperature, relative humidity and pressure and frequency, based on ISO
  # 9613 and Rossing (2007)
  #
  # SYNTAX: AA = f_aa(freq, T, RH [,p])
  #
  # INPUT:
  # 1) freq: frequency (Hz)
  # 2) T: temperature (degree C)
  # 3) RH: relative humidity (%)
  # 4) p (optional): pressure (Pa) (standard value: 101325)
  #
  # 3 or 4 inputs can be entered. If p is not specified, its standard value
  # will be used (101325 Pa)
  # SIZE of all inputs: scalars or vectors. All vectors must be of the same
  # size (1xN or Nx1).
  #
  # OUTPUT:
  # 1) atmatt: atmospheric attenuation (dB/m)
  #
  # Calculations are based on the ISO Standard 9613. The same formula are
  # presented in Rossing (2007): Springer Handbook of Acoustics. Chapter 4,
  # p. 113-148. Also see http://forum.studiotips.com/viewtopic.php?t=158
  # for calculations.
  # 
  # (c) Holger R. Goerlitz, 24.11.2017, Version 1.0
  #
  # This is accompanying material of the manuscript:
  # Goerlitz HR (2018): Weather conditions determine attenuation and speed
  # of sound: environmental limitations for monitoring and analysing bat
  # echolocation. ECOLOGY AND EVOLUTION.  
  
  # convert parameters:
  Ta = T+273.15       # convert to Kelvin
  Tr = Ta/293.15      # convert to relative air temperature (re 20 deg C)
  pr = p/101325       # convert to relative pressure
  
  
  # calculations:
  
  # Saturation Concentration of water vapor.
  # NOTE the *ERROR* in Rossing 2007!! Instead of Tref = 293.15 K (20 deg C),
  # here the triple-point isotherm temperature (273.15 K + 0.01 K =
  # 273.16 K) has to be used!
  # See ISO 9613 and http://forum.studiotips.com/viewtopic.php?t=158
  C = 4.6151 - 6.8346 * ((273.16/Ta)^1.261)
  
  # percentage molar concentration of water vapor:
  h = RH * 10^C / pr
  
  # relaxation frequencies associated with the vibration of oxygen and nitrogen:
  frO = pr * ( 24+4.04e4 * h * (0.02+h) / (0.391+h) )
  frN = pr * (Tr^(-0.5)) * (9+280*h*exp(-4.17*((Tr^(-1/3))-1)))
  
  # attenuation coefficient (Np/(m*atm)):
  alpha = 
    freq * freq *
    ( 1.84e-11 * (1/pr) * sqrt(Tr) +
        (Tr^(-2.5)) * ( 0.01275 * (exp(-2239.1/Ta)*1/(frO+freq*freq/frO)) +
                          0.1068*(exp(-3352/Ta)*1/(frN+freq*freq/frN)) ) )
  
  AA = 8.686 * alpha         # convert to dB (lg(x/x0)) from Neper (ln(x/x0)).
  
  return (AA)
}
