# Supplementary material for: Weather conditions determine attenuation and speed of sound: Environmental limitations for monitoring and analyzing bat echolocation
Source: Ecol Evol. 2018 Apr 24;8(10):5090–100. doi: 10.1002/ece3.4088 (PMC5980448; doi:10.1002/ece3.4088)
Supplement: Supplementary file 3 [file ECE3-8-5090-s003.zip]

Archive with 5 entries (4 files):
- ece34088-sup-0003-calculate_cair/
- ece34088-sup-0003-calculate_cair/ece34088-sup-0003-calculate_cair.xlsx
- ece34088-sup-0003-calculate_cair/f_cair.m
- ece34088-sup-0003-calculate_cair/f_cair.py
- ece34088-sup-0003-calculate_cair/f_cair.R
