# Supplementary material for: Weather conditions determine attenuation and speed of sound: Environmental limitations for monitoring and analyzing bat echolocation
Source: Ecol Evol. 2018 Apr 24;8(10):5090–100. doi: 10.1002/ece3.4088 (PMC5980448; doi:10.1002/ece3.4088)
Supplement: Supplementary file 3 [file ECE3-8-5090-s003.zip › ece34088-sup-0003-calculate_cair/ece34088-sup-0003-calculate_cair.xlsx]

## Sheet: Sheet1
PARAMETER INPUT				Intermediate parameters			OUTPUT			INFORMATION			Coefficients
T (°C)	RH (%)	p (Pa)	xc (ppm)	enhancement factor f	psv	xw	c (m/s)
5	0	101325	400	1.00382	872.482	0	334.467			T	temperature		a0	331.502
6	0	101325	400	1.00382	935.238	0	335.068			RH	relative humidity		a1	0.603055
7	0	101325	400	1.00383	1001.95	0	335.668			p	atmospheric pressure. Standard: 101325 Pa		a2	-0.000528
8	0	101325	400	1.00384	1072.82	0	336.266			xc	molar fraction of CO2 in the atmosphere.		a3	51.4719
9	0	101325	400	1.00385	1148.09	0	336.863				Standard: 314 ppm		a4	0.149587
10	0	101325	400	1.00386	1227.96	0	337.459				Current global values: ca. 400 ppm		a5	-0.000782
11	0	101325	400	1.00387	1312.7	0	338.054						a6	-1.82e-07
12	0	101325	400	1.00388	1402.54	0	338.648			HOW TO USE IT			a7	3.73e-08
13	0	101325	400	1.0039	1497.74	0	339.241			1) enter T, RH, p, and xc in the corresponding columns of the PARAMETER INPUT.			a8	-2.93e-10
14	0	101325	400	1.00391	1598.59	0	339.833			2) the same number of rows must be filled with input for all parameters			a9	-85.2093
15	0	101325	400	1.00393	1705.35	0	340.423			3) The column OUTPUT contains the results for combination of parameter in the same row.			a10	-0.228525
16	0	101325	400	1.00394	1818.32	0	341.013						a11	5.91e-05
17	0	101325	400	1.00396	1937.81	0	341.601			Note: Changing the coefficients (marked red) and the code for the intermediate parameters and for c			a12	-2.83515
18	0	101325	400	1.00398	2064.12	0	342.188			will obviously invalidate the results...			a13	-2.15e-13
19	0	101325	400	1.004	2197.6	0	342.774						a14	29.1798
20	0	101325	400	1.00403	2338.57	0	343.359			REFERENCES			a15	0.000486
21	0	101325	400	1.00405	2487.4	0	343.943			This spreadsheet calculates the speed of sound in air based on Cramer (1993):
22	0	101325	400	1.00407	2644.44	0	344.526			"The variation of the specific heat ratio and the speed of sound in air with
23	0	101325	400	1.0041	2810.09	0	345.108			temperature, pressure, humidity, and CO2 concentration." JASA 93, 2510-2516.
24	0	101325	400	1.00412	2984.72	0	345.688
25	0	101325	400	1.00415	3168.75	0	346.268			Also see for further references and input: Wong (2007): Microphones and their
26	0	101325	400	1.00418	3362.61	0	346.846			calibration. In: Rossing (2007): Springer Handbook of Acoustics. Chapter 24,
27	0	101325	400	1.00421	3566.72	0	347.423			p. 1021-1052.
28	0	101325	400	1.00424	3781.54	0	347.999
29	0	101325	400	1.00427	4007.54	0	348.574			More information also at:
30	0	101325	400	1.00431	4245.19	0	349.148			http://www.sengpielaudio.com/calculator-airpressure.htm
31	0	101325	400	1.00434	4495	0	349.721
32	0	101325	400	1.00438	4757.49	0	350.292			CITATION
33	0	101325	400	1.00441	5033.18	0	350.863			This is supplementary material of the publiction:
34	0	101325	400	1.00445	5322.63	0	351.432			Goerlitz HR (2018):
35	0	101325	400	1.00449	5626.4	0	352.001			Weather conditions determine attenuation and speed of sound: environmental limitations for monitoring and analysing bat echolocation
36	0	101325	400	1.00453	5945.07	0	352.568			in: ECOLOGY AND EVOLUTION
37	0	101325	400	1.00457	6279.26	0	353.134
38	0	101325	400	1.00461	6629.58	0	353.699
39	0	101325	400	1.00465	6996.66	0	354.262			(c) Holger R. Goerlitz, 25.7.2017
40	0	101325	400	1.0047	7381.18	0	354.825			hgoerlitz@orn.mpg.de
5	10	101325	400	1.00382	872.482	0.000864358	334.513
6	10	101325	400	1.00382	935.238	0.000926536	335.117
7	10	101325	400	1.00383	1001.95	0.000992632	335.72
8	10	101325	400	1.00384	1072.82	0.00106286	336.322
9	10	101325	400	1.00385	1148.09	0.00113743	336.923
10	10	101325	400	1.00386	1227.96	0.00121658	337.524
11	10	101325	400	1.00387	1312.7	0.00130055	338.123
12	10	101325	400	1.00388	1402.54	0.00138957	338.722
13	10	101325	400	1.0039	1497.74	0.00148392	339.32
14	10	101325	400	1.00391	1598.59	0.00158385	339.917
15	10	101325	400	1.00393	1705.35	0.00168966	340.514
16	10	101325	400	1.00394	1818.32	0.00180162	341.11
17	10	101325	400	1.00396	1937.81	0.00192005	341.704			FORMULAE:
18	10	101325	400	1.00398	2064.12	0.00204524	342.299			enhancement factor f:	f = 1.00062 + 3.14e-8*p + 5.6e-7*T^2
19	10	101325	400	1.004	2197.6	0.00217754	342.892
20	10	101325	400	1.00403	2338.57	0.00231728	343.485			saturation vapor pressure of water vapor in air:
21	10	101325	400	1.00405	2487.4	0.00246481	344.077				Ta = T + 273.15
22	10	101325	400	1.00407	2644.44	0.00262049	344.669				psv = exp(1.2811805e-5*Ta^2 - 1.9509874e-2*Ta + 34.04926034 - 6.3536311e3/Ta)
23	10	101325	400	1.0041	2810.09	0.0027847	345.26
24	10	101325	400	1.00412	2984.72	0.00295784	345.85			molar fraction of water vapor:
25	10	101325	400	1.00415	3168.75	0.0031403	346.44				xw = (RH/100) * f * psv / p
26	10	101325	400	1.00418	3362.61	0.00333251	347.029
27	10	101325	400	1.00421	3566.72	0.0035349	347.617			sound speed c:	c = a0 +
28	10	101325	400	1.00424	3781.54	0.00374791	348.206				a1*T +
29	10	101325	400	1.00427	4007.54	0.00397203	348.793				a2*T^2 +
30	10	101325	400	1.00431	4245.19	0.00420772	349.381				(a3 + a4*T + a5*T^2) * xw +
31	10	101325	400	1.00434	4495	0.00445548	349.967				(a6 + a7*T + a8*T^2) * p +
32	10	101325	400	1.00438	4757.49	0.00471582	350.554				(a9 + a10*T + a11*T^2) * xc +
33	10	101325	400	1.00441	5033.18	0.00498928	351.14				a12*xw^2 +
34	10	101325	400	1.00445	5322.63	0.0052764	351.726				a13*p^2 +
35	10	101325	400	1.00449	5626.4	0.00557774	352.312				a14*xc^2 +
36	10	101325	400	1.00453	5945.07	0.0058939	352.897				a15*xw*p*xc
37	10	101325	400	1.00457	6279.26	0.00622546	353.482
38	10	101325	400	1.00461	6629.58	0.00657305	354.067
39	10	101325	400	1.00465	6996.66	0.0069373	354.652
40	10	101325	400	1.0047	7381.18	0.00731888	355.236
5	20	101325	400	1.00382	872.482	0.00172872	334.558
6	20	101325	400	1.00382	935.238	0.00185307	335.165
7	20	101325	400	1.00383	1001.95	0.00198526	335.772
8	20	101325	400	1.00384	1072.82	0.00212571	336.378
9	20	101325	400	1.00385	1148.09	0.00227486	336.983
10	20	101325	400	1.00386	1227.96	0.00243316	337.588
11	20	101325	400	1.00387	1312.7	0.00260109	338.192
12	20	101325	400	1.00388	1402.54	0.00277914	338.796
13	20	101325	400	1.0039	1497.74	0.00296784	339.399
14	20	101325	400	1.00391	1598.59	0.00316771	340.002
15	20	101325	400	1.00393	1705.35	0.00337932	340.604
16	20	101325	400	1.00394	1818.32	0.00360324	341.206
17	20	101325	400	1.00396	1937.81	0.00384009	341.808
18	20	101325	400	1.00398	2064.12	0.00409049	342.409
19	20	101325	400	1.004	2197.6	0.00435509	343.01
20	20	101325	400	1.00403	2338.57	0.00463456	343.61
21	20	101325	400	1.00405	2487.4	0.00492962	344.211
22	20	101325	400	1.00407	2644.44	0.00524098	344.811
23	20	101325	400	1.0041	2810.09	0.00556941	345.411
24	20	101325	400	1.00412	2984.72	0.00591568	346.011
25	20	101325	400	1.00415	3168.75	0.0062806	346.611
26	20	101325	400	1.00418	3362.61	0.00666502	347.211
27	20	101325	400	1.00421	3566.72	0.00706979	347.812
28	20	101325	400	1.00424	3781.54	0.00749583	348.412
29	20	101325	400	1.00427	4007.54	0.00794406	349.012
30	20	101325	400	1.00431	4245.19	0.00841543	349.613
31	20	101325	400	1.00434	4495	0.00891095	350.214
32	20	101325	400	1.00438	4757.49	0.00943164	350.815
33	20	101325	400	1.00441	5033.18	0.00997856	351.417
34	20	101325	400	1.00445	5322.63	0.0105528	352.019
35	20	101325	400	1.00449	5626.4	0.0111555	352.622
36	20	101325	400	1.00453	5945.07	0.0117878	353.226
37	20	101325	400	1.00457	6279.26	0.0124509	353.83
38	20	101325	400	1.00461	6629.58	0.0131461	354.435
39	20	101325	400	1.00465	6996.66	0.0138746	355.041
40	20	101325	400	1.0047	7381.18	0.0146378	355.648
5	30	101325	400	1.00382	872.482	0.00259308	334.603
6	30	101325	400	1.00382	935.238	0.00277961	335.214
7	30	101325	400	1.00383	1001.95	0.0029779	335.824
8	30	101325	400	1.00384	1072.82	0.00318857	336.434
9	30	101325	400	1.00385	1148.09	0.00341229	337.043
10	30	101325	400	1.00386	1227.96	0.00364974	337.652
11	30	101325	400	1.00387	1312.7	0.00390164	338.261
12	30	101325	400	1.00388	1402.54	0.00416872	338.87
13	30	101325	400	1.0039	1497.74	0.00445176	339.478
14	30	101325	400	1.00391	1598.59	0.00475156	340.087
15	30	101325	400	1.00393	1705.35	0.00506898	340.695
16	30	101325	400	1.00394	1818.32	0.00540487	341.303
17	30	101325	400	1.00396	1937.81	0.00576014	341.911
18	30	101325	400	1.00398	2064.12	0.00613573	342.519
19	30	101325	400	1.004	2197.6	0.00653263	343.127
20	30	101325	400	1.00403	2338.57	0.00695185	343.736
21	30	101325	400	1.00405	2487.4	0.00739443	344.345
22	30	101325	400	1.00407	2644.44	0.00786147	344.954
23	30	101325	400	1.0041	2810.09	0.00835411	345.563
24	30	101325	400	1.00412	2984.72	0.00887351	346.173
25	30	101325	400	1.00415	3168.75	0.0094209	346.783
26	30	101325	400	1.00418	3362.61	0.00999752	347.394
27	30	101325	400	1.00421	3566.72	0.0106047	348.006
28	30	101325	400	1.00424	3781.54	0.0112437	348.618
29	30	101325	400	1.00427	4007.54	0.0119161	349.231
30	30	101325	400	1.00431	4245.19	0.0126231	349.845
31	30	101325	400	1.00434	4495	0.0133664	350.46
32	30	101325	400	1.00438	4757.49	0.0141475	351.077
33	30	101325	400	1.00441	5033.18	0.0149678	351.694
34	30	101325	400	1.00445	5322.63	0.0158292	352.313
35	30	101325	400	1.00449	5626.4	0.0167332	352.933
36	30	101325	400	1.00453	5945.07	0.0176817	353.555
37	30	101325	400	1.00457	6279.26	0.0186764	354.178
38	30	101325	400	1.00461	6629.58	0.0197191	354.803
39	30	101325	400	1.00465	6996.66	0.0208119	355.43
40	30	101325	400	1.0047	7381.18	0.0219566	356.058
5	40	101325	400	1.00382	872.482	0.00345743	334.648
6	40	101325	400	1.00382	935.238	0.00370614	335.262
7	40	101325	400	1.00383	1001.95	0.00397053	335.876
8	40	101325	400	1.00384	1072.82	0.00425143	336.49
9	40	101325	400	1.00385	1148.09	0.00454972	337.103
10	40	101325	400	1.00386	1227.96	0.00486632	337.717
11	40	101325	400	1.00387	1312.7	0.00520218	338.33
12	40	101325	400	1.00388	1402.54	0.00555829	338.944
13	40	101325	400	1.0039	1497.74	0.00593567	339.557
14	40	101325	400	1.00391	1598.59	0.00633542	340.171
15	40	101325	400	1.00393	1705.35	0.00675863	340.785
16	40	101325	400	1.00394	1818.32	0.00720649	341.4
17	40	101325	400	1.00396	1937.81	0.00768018	342.014
18	40	101325	400	1.00398	2064.12	0.00818098	342.629
19	40	101325	400	1.004	2197.6	0.00871018	343.245
20	40	101325	400	1.00403	2338.57	0.00926913	343.861
21	40	101325	400	1.00405	2487.4	0.00985924	344.478
22	40	101325	400	1.00407	2644.44	0.010482	345.096
23	40	101325	400	1.0041	2810.09	0.0111388	345.715
24	40	101325	400	1.00412	2984.72	0.0118314	346.334
25	40	101325	400	1.00415	3168.75	0.0125612	346.955
26	40	101325	400	1.00418	3362.61	0.01333	347.577
27	40	101325	400	1.00421	3566.72	0.0141396	348.2
28	40	101325	400	1.00424	3781.54	0.0149917	348.824
29	40	101325	400	1.00427	4007.54	0.0158881	349.45
30	40	101325	400	1.00431	4245.19	0.0168309	350.078
31	40	101325	400	1.00434	4495	0.0178219	350.707
32	40	101325	400	1.00438	4757.49	0.0188633	351.338
33	40	101325	400	1.00441	5033.18	0.0199571	351.971
34	40	101325	400	1.00445	5322.63	0.0211056	352.606
35	40	101325	400	1.00449	5626.4	0.022311	353.243
36	40	101325	400	1.00453	5945.07	0.0235756	353.883
37	40	101325	400	1.00457	6279.26	0.0249018	354.525
38	40	101325	400	1.00461	6629.58	0.0262922	355.17
39	40	101325	400	1.00465	6996.66	0.0277492	355.818
40	40	101325	400	1.0047	7381.18	0.0292755	356.469
5	50	101325	400	1.00382	872.482	0.00432179	334.693
6	50	101325	400	1.00382	935.238	0.00463268	335.311
7	50	101325	400	1.00383	1001.95	0.00496316	335.928
8	50	101325	400	1.00384	1072.82	0.00531429	336.546
9	50	101325	400	1.00385	1148.09	0.00568715	337.163
10	50	101325	400	1.00386	1227.96	0.0060829	337.781
11	50	101325	400	1.00387	1312.7	0.00650273	338.399
12	50	101325	400	1.00388	1402.54	0.00694786	339.018
13	50	101325	400	1.0039	1497.74	0.00741959	339.636
14	50	101325	400	1.00391	1598.59	0.00791927	340.256
15	50	101325	400	1.00393	1705.35	0.00844829	340.876
16	50	101325	400	1.00394	1818.32	0.00900811	341.496
17	50	101325	400	1.00396	1937.81	0.00960023	342.117
18	50	101325	400	1.00398	2064.12	0.0102262	342.74
19	50	101325	400	1.004	2197.6	0.0108877	343.363
20	50	101325	400	1.00403	2338.57	0.0115864	343.987
21	50	101325	400	1.00405	2487.4	0.0123241	344.612
22	50	101325	400	1.00407	2644.44	0.0131025	345.238
23	50	101325	400	1.0041	2810.09	0.0139235	345.866
24	50	101325	400	1.00412	2984.72	0.0147892	346.496
25	50	101325	400	1.00415	3168.75	0.0157015	347.127
26	50	101325	400	1.00418	3362.61	0.0166625	347.759
27	50	101325	400	1.00421	3566.72	0.0176745	348.394
28	50	101325	400	1.00424	3781.54	0.0187396	349.03
29	50	101325	400	1.00427	4007.54	0.0198601	349.669
30	50	101325	400	1.00431	4245.19	0.0210386	350.31
31	50	101325	400	1.00434	4495	0.0222774	350.953
32	50	101325	400	1.00438	4757.49	0.0235791	351.599
33	50	101325	400	1.00441	5033.18	0.0249464	352.248
34	50	101325	400	1.00445	5322.63	0.026382	352.899
35	50	101325	400	1.00449	5626.4	0.0278887	353.554
36	50	101325	400	1.00453	5945.07	0.0294695	354.211
37	50	101325	400	1.00457	6279.26	0.0311273	354.873
38	50	101325	400	1.00461	6629.58	0.0328652	355.538
39	50	101325	400	1.00465	6996.66	0.0346865	356.206
40	50	101325	400	1.0047	7381.18	0.0365944	356.879
5	60	101325	400	1.00382	872.482	0.00518615	334.738
6	60	101325	400	1.00382	935.238	0.00555921	335.359
7	60	101325	400	1.00383	1001.95	0.00595579	335.98
8	60	101325	400	1.00384	1072.82	0.00637714	336.601
9	60	101325	400	1.00385	1148.09	0.00682459	337.223
10	60	101325	400	1.00386	1227.96	0.00729948	337.845
11	60	101325	400	1.00387	1312.7	0.00780327	338.468
12	60	101325	400	1.00388	1402.54	0.00833743	339.091
13	60	101325	400	1.0039	1497.74	0.00890351	339.715
14	60	101325	400	1.00391	1598.59	0.00950313	340.34
15	60	101325	400	1.00393	1705.35	0.010138	340.966
16	60	101325	400	1.00394	1818.32	0.0108097	341.593
17	60	101325	400	1.00396	1937.81	0.0115203	342.221
18	60	101325	400	1.00398	2064.12	0.0122715	342.85
19	60	101325	400	1.004	2197.6	0.0130653	343.48
20	60	101325	400	1.00403	2338.57	0.0139037	344.112
21	60	101325	400	1.00405	2487.4	0.0147889	344.746
22	60	101325	400	1.00407	2644.44	0.0157229	345.381
23	60	101325	400	1.0041	2810.09	0.0167082	346.018
24	60	101325	400	1.00412	2984.72	0.017747	346.657
25	60	101325	400	1.00415	3168.75	0.0188418	347.298
26	60	101325	400	1.00418	3362.61	0.019995	347.942
27	60	101325	400	1.00421	3566.72	0.0212094	348.588
28	60	101325	400	1.00424	3781.54	0.0224875	349.236
29	60	101325	400	1.00427	4007.54	0.0238322	349.887
30	60	101325	400	1.00431	4245.19	0.0252463	350.542
31	60	101325	400	1.00434	4495	0.0267329	351.199
32	60	101325	400	1.00438	4757.49	0.0282949	351.86
33	60	101325	400	1.00441	5033.18	0.0299357	352.524
34	60	101325	400	1.00445	5322.63	0.0316584	353.192
35	60	101325	400	1.00449	5626.4	0.0334665	353.864
36	60	101325	400	1.00453	5945.07	0.0353634	354.54
37	60	101325	400	1.00457	6279.26	0.0373527	355.22
38	60	101325	400	1.00461	6629.58	0.0394383	355.905
39	60	101325	400	1.00465	6996.66	0.0416238	356.594
40	60	101325	400	1.0047	7381.18	0.0439133	357.289
5	70	101325	400	1.00382	872.482	0.00605051	334.783
6	70	101325	400	1.00382	935.238	0.00648575	335.408
7	70	101325	400	1.00383	1001.95	0.00694842	336.032
8	70	101325	400	1.00384	1072.82	0.00744	336.657
9	70	101325	400	1.00385	1148.09	0.00796202	337.283
10	70	101325	400	1.00386	1227.96	0.00851607	337.91
11	70	101325	400	1.00387	1312.7	0.00910382	338.537
12	70	101325	400	1.00388	1402.54	0.009727	339.165
13	70	101325	400	1.0039	1497.74	0.0103874	339.794
14	70	101325	400	1.00391	1598.59	0.011087	340.425
15	70	101325	400	1.00393	1705.35	0.0118276	341.056
16	70	101325	400	1.00394	1818.32	0.0126114	341.689
17	70	101325	400	1.00396	1937.81	0.0134403	342.324
18	70	101325	400	1.00398	2064.12	0.0143167	342.96
19	70	101325	400	1.004	2197.6	0.0152428	343.598
20	70	101325	400	1.00403	2338.57	0.016221	344.237
21	70	101325	400	1.00405	2487.4	0.0172537	344.879
22	70	101325	400	1.00407	2644.44	0.0183434	345.523
23	70	101325	400	1.0041	2810.09	0.0194929	346.169
24	70	101325	400	1.00412	2984.72	0.0207049	346.818
25	70	101325	400	1.00415	3168.75	0.0219821	347.47
26	70	101325	400	1.00418	3362.61	0.0233276	348.124
27	70	101325	400	1.00421	3566.72	0.0247443	348.781
28	70	101325	400	1.00424	3781.54	0.0262354	349.442
29	70	101325	400	1.00427	4007.54	0.0278042	350.106
30	70	101325	400	1.00431	4245.19	0.029454	350.774
31	70	101325	400	1.00434	4495	0.0311883	351.445
32	70	101325	400	1.00438	4757.49	0.0330107	352.121
33	70	101325	400	1.00441	5033.18	0.034925	352.8
34	70	101325	400	1.00445	5322.63	0.0369348	353.485
35	70	101325	400	1.00449	5626.4	0.0390442	354.174
36	70	101325	400	1.00453	5945.07	0.0412573	354.868
37	70	101325	400	1.00457	6279.26	0.0435782	355.567
38	70	101325	400	1.00461	6629.58	0.0460113	356.271
39	70	101325	400	1.00465	6996.66	0.0485611	356.982
40	70	101325	400	1.0047	7381.18	0.0512322	357.698
5	80	101325	400	1.00382	872.482	0.00691487	334.828
6	80	101325	400	1.00382	935.238	0.00741228	335.456
7	80	101325	400	1.00383	1001.95	0.00794106	336.084
8	80	101325	400	1.00384	1072.82	0.00850286	336.713
9	80	101325	400	1.00385	1148.09	0.00909945	337.343
10	80	101325	400	1.00386	1227.96	0.00973265	337.974
11	80	101325	400	1.00387	1312.7	0.0104044	338.606
12	80	101325	400	1.00388	1402.54	0.0111166	339.239
13	80	101325	400	1.0039	1497.74	0.0118713	339.873
14	80	101325	400	1.00391	1598.59	0.0126708	340.509
15	80	101325	400	1.00393	1705.35	0.0135173	341.147
16	80	101325	400	1.00394	1818.32	0.014413	341.786
17	80	101325	400	1.00396	1937.81	0.0153604	342.427
18	80	101325	400	1.00398	2064.12	0.016362	343.07
19	80	101325	400	1.004	2197.6	0.0174204	343.715
20	80	101325	400	1.00403	2338.57	0.0185383	344.363
21	80	101325	400	1.00405	2487.4	0.0197185	345.013
22	80	101325	400	1.00407	2644.44	0.0209639	345.665
23	80	101325	400	1.0041	2810.09	0.0222776	346.321
24	80	101325	400	1.00412	2984.72	0.0236627	346.979
25	80	101325	400	1.00415	3168.75	0.0251224	347.641
26	80	101325	400	1.00418	3362.61	0.0266601	348.306
27	80	101325	400	1.00421	3566.72	0.0282792	348.975
28	80	101325	400	1.00424	3781.54	0.0299833	349.648
29	80	101325	400	1.00427	4007.54	0.0317762	350.325
30	80	101325	400	1.00431	4245.19	0.0336617	351.006
31	80	101325	400	1.00434	4495	0.0356438	351.691
32	80	101325	400	1.00438	4757.49	0.0377266	352.381
33	80	101325	400	1.00441	5033.18	0.0399142	353.077
34	80	101325	400	1.00445	5322.63	0.0422112	353.777
35	80	101325	400	1.00449	5626.4	0.0446219	354.483
36	80	101325	400	1.00453	5945.07	0.0471512	355.195
37	80	101325	400	1.00457	6279.26	0.0498037	355.913
38	80	101325	400	1.00461	6629.58	0.0525844	356.638
39	80	101325	400	1.00465	6996.66	0.0554984	357.369
40	80	101325	400	1.0047	7381.18	0.058551	358.107
5	90	101325	400	1.00382	872.482	0.00777923	334.874
6	90	101325	400	1.00382	935.238	0.00833882	335.504
7	90	101325	400	1.00383	1001.95	0.00893369	336.136
8	90	101325	400	1.00384	1072.82	0.00956572	336.769
9	90	101325	400	1.00385	1148.09	0.0102369	337.403
10	90	101325	400	1.00386	1227.96	0.0109492	338.038
11	90	101325	400	1.00387	1312.7	0.0117049	338.675
12	90	101325	400	1.00388	1402.54	0.0125061	339.313
13	90	101325	400	1.0039	1497.74	0.0133553	339.952
14	90	101325	400	1.00391	1598.59	0.0142547	340.594
15	90	101325	400	1.00393	1705.35	0.0152069	341.237
16	90	101325	400	1.00394	1818.32	0.0162146	341.883
17	90	101325	400	1.00396	1937.81	0.0172804	342.53
18	90	101325	400	1.00398	2064.12	0.0184072	343.18
19	90	101325	400	1.004	2197.6	0.0195979	343.833
20	90	101325	400	1.00403	2338.57	0.0208555	344.488
21	90	101325	400	1.00405	2487.4	0.0221833	345.146
22	90	101325	400	1.00407	2644.44	0.0235844	345.808
23	90	101325	400	1.0041	2810.09	0.0250623	346.472
24	90	101325	400	1.00412	2984.72	0.0266205	347.141
25	90	101325	400	1.00415	3168.75	0.0282627	347.813
26	90	101325	400	1.00418	3362.61	0.0299926	348.489
27	90	101325	400	1.00421	3566.72	0.0318141	349.169
28	90	101325	400	1.00424	3781.54	0.0337312	349.854
29	90	101325	400	1.00427	4007.54	0.0357483	350.543
30	90	101325	400	1.00431	4245.19	0.0378694	351.237
31	90	101325	400	1.00434	4495	0.0400993	351.937
32	90	101325	400	1.00438	4757.49	0.0424424	352.642
33	90	101325	400	1.00441	5033.18	0.0449035	353.353
34	90	101325	400	1.00445	5322.63	0.0474876	354.07
35	90	101325	400	1.00449	5626.4	0.0501997	354.793
36	90	101325	400	1.00453	5945.07	0.0530451	355.523
37	90	101325	400	1.00457	6279.26	0.0560291	356.26
38	90	101325	400	1.00461	6629.58	0.0591574	357.004
39	90	101325	400	1.00465	6996.66	0.0624357	357.756
40	90	101325	400	1.0047	7381.18	0.0658699	358.516
5	100	101325	400	1.00382	872.482	0.00864358	334.919
6	100	101325	400	1.00382	935.238	0.00926536	335.553
7	100	101325	400	1.00383	1001.95	0.00992632	336.188
8	100	101325	400	1.00384	1072.82	0.0106286	336.825
9	100	101325	400	1.00385	1148.09	0.0113743	337.463
10	100	101325	400	1.00386	1227.96	0.0121658	338.103
11	100	101325	400	1.00387	1312.7	0.0130055	338.744
12	100	101325	400	1.00388	1402.54	0.0138957	339.387
13	100	101325	400	1.0039	1497.74	0.0148392	340.031
14	100	101325	400	1.00391	1598.59	0.0158385	340.678
15	100	101325	400	1.00393	1705.35	0.0168966	341.328
16	100	101325	400	1.00394	1818.32	0.0180162	341.979
17	100	101325	400	1.00396	1937.81	0.0192005	342.633
18	100	101325	400	1.00398	2064.12	0.0204524	343.29
19	100	101325	400	1.004	2197.6	0.0217754	343.95
20	100	101325	400	1.00403	2338.57	0.0231728	344.613
21	100	101325	400	1.00405	2487.4	0.0246481	345.28
22	100	101325	400	1.00407	2644.44	0.0262049	345.95
23	100	101325	400	1.0041	2810.09	0.027847	346.624
24	100	101325	400	1.00412	2984.72	0.0295784	347.302
25	100	101325	400	1.00415	3168.75	0.031403	347.984
26	100	101325	400	1.00418	3362.61	0.0333251	348.671
27	100	101325	400	1.00421	3566.72	0.035349	349.362
28	100	101325	400	1.00424	3781.54	0.0374791	350.059
29	100	101325	400	1.00427	4007.54	0.0397203	350.761
30	100	101325	400	1.00431	4245.19	0.0420772	351.469
31	100	101325	400	1.00434	4495	0.0445548	352.182
32	100	101325	400	1.00438	4757.49	0.0471582	352.902
33	100	101325	400	1.00441	5033.18	0.0498928	353.629
34	100	101325	400	1.00445	5322.63	0.052764	354.362
35	100	101325	400	1.00449	5626.4	0.0557774	355.102
36	100	101325	400	1.00453	5945.07	0.058939	355.85
37	100	101325	400	1.00457	6279.26	0.0622546	356.606
38	100	101325	400	1.00461	6629.58	0.0657305	357.37
39	100	101325	400	1.00465	6996.66	0.069373	358.143
40	100	101325	400	1.0047	7381.18	0.0731888	358.925
