# Supplementary material for: Weather conditions determine attenuation and speed of sound: Environmental limitations for monitoring and analyzing bat echolocation
Source: Ecol Evol. 2018 Apr 24;8(10):5090–100. doi: 10.1002/ece3.4088 (PMC5980448; doi:10.1002/ece3.4088)
Supplement: Supplementary file 3 [file ECE3-8-5090-s003.zip › ece34088-sup-0003-calculate_cair/f_cair.m]

function c = f_c_air(varargin)
%f_c_air    Calculate speed of soundspeed in air (Cramer 1993)
%
%   SYNTAX:   c = f_c_air(T, RH [, p, xc])
%
%   INPUT:
%   1) T: temperature (�C)
%   2) RH: relative humidity (%)
%   3) (optional): p: atmospheric pressure (Pa)
%   4) (optional): xc: molar fraction of CO2 in the atmosphere (ppm)
%
%   2, 3, or 4 inputs can be entered. If p and xc are not specified, their
%   standard values will be used (p = 101325 Pa, xc = 314 ppm). Note,
%   however, that current average environmental xc-values are higher at
%   around 400 ppm.
%   SIZE of all inputs: scalars or vectors. All vectors must be of the same
%   size.
%
%   OUTPUT:
%   1) c: speed of sound (m/s) (SIZE: scalar or vector)
%
%   Calculations are based on Cramer (1993): The variation of the specific
%   heat ratio and the speed of sound in air with temperature, pressure,
%   humidity, and CO2 concentration. JASA 93, 2510-2516.
%
%   Also see Wong (2007): Microphones and their calibration. In:
%   Rossing (2007): Springer Handbook of Acoustics. Chapter 24, p.
%   1021-1052.
%   More information also at: 
%   http://www.sengpielaudio.com/calculator-airpressure.htm
%
%   (c) Holger R. Goerlitz, 25.7.2017
%
%   This is accompanying material of the manuscript:
%   Goerlitz HR (2018): Weather conditions determine attenuation and speed
%   of sound: environmental limitations for monitoring and analysing bat
%   echolocation. ECOLOGY AND EVOLUTION.


%% retrieve inputs:
if nargin == 2,
    T = varargin{1};
    RH = varargin{2};
    p = 101325;     % pressure set to standard atmospheric pressure (Pa) since its influence is very minor.
    xc = 314;       % C02 mole fraction (Table 1, Cramer 1993)
elseif nargin == 3,
    T = varargin{1};
    RH = varargin{2};
    p = varargin{3};
    xc = 314;
elseif nargin == 4,
    T = varargin{1};
    RH = varargin{2};
    p = varargin{3};
    xc = varargin{4};
end


%% coefficients (Cramer 1993):
a0 = 331.5024;
a1 = 0.603055;
a2 = -0.000528;
a3 = 51.471935; 
a4 = 0.1495874;
a5 = -0.000782;
a6 = -1.82e-7; 
a7 = 3.73e-8; 
a8 = -2.93e-10; 
a9 = -85.20931; 
a10 = -0.228525; 
a11 = 5.91e-5; 
a12 = -2.835149; 
a13 = -2.15e-13; 
a14 = 29.179762;
a15 = 0.000486;


%% convert molar fraction of CO2 from ppm into fraction:
xc = xc / 1e6;

%% Calculating the mole fraction of water vapor in air based on the relative
% humidity, according to Giacomo (1981), eq. 19:
% Giacomo (1981): Equation for the determination of the densitiy of moist
% air. Metrologia 18, 33-40.

% Enhancement factor:
f = 1.00062 + 3.14e-8.*p + 5.6e-7*T.^2;

% Saturation vapor pressur of water vapor in air:
Ta = T + 273.15;    % absolute / thermodynamic temperature (K)
psv = exp(1.2811805e-5*Ta.^2 - 1.9509874e-2*Ta + 34.04926034 - 6.3536311e3./Ta); 

% water vapor mole fraction:
RHfrac = RH/100;                   % relative humidity expressed as fraction
xw = RHfrac .* f .* psv ./ p;


%% Calculate speed of sound (Cramer 1993):
c = a0 +...
    a1*T +...
    a2*T.^2 +...
    (a3 + a4*T + a5*T.^2) .* xw +...
    (a6 + a7*T + a8*T.^2) .* p +...
    (a9 + a10*T + a11*T.^2) .* xc +...
    a12*xw.^2 +...
    a13*p.^2 +...
    a14*xc.^2 +...
    a15*xw.*p.*xc; 
