# Supplementary material for: Weather conditions determine attenuation and speed of sound: Environmental limitations for monitoring and analyzing bat echolocation
Source: Ecol Evol. 2018 Apr 24;8(10):5090–100. doi: 10.1002/ece3.4088 (PMC5980448; doi:10.1002/ece3.4088)
Supplement: Supplementary file 3 [file ECE3-8-5090-s003.zip › ece34088-sup-0003-calculate_cair/f_cair.py]

from __future__ import division     # allows for Python 2 & 3 compatibility
import numpy as np                  # import numpy

def f_c_air( T, RH,  p=101325, xc=314):
    '''
    f_c_air    Calculate speed of soundspeed in air (Cramer 1993)

    SYNTAX:   c = f_c_air(T, RH [, p, xc])

    INPUT:
    1) T: temperature (degree C)
    2) RH: relative humidity (%)
    3) (optional): p: atmospheric pressure (Pa)
    4) (optional): xc: molar fraction of CO2 in the atmosphere (ppm)

    2, 3, or 4 inputs can be entered. If p and xc are not specified, their
    standard values will be used (p = 101325 Pa, xc = 314 ppm). Note,
    however, that current average environmental xc-values are higher at
    around 400 ppm.
    SIZE of all inputs: scalars or vectors. All vectors must be of the same
    size (1xN or Nx1). Vectors must be specified as an array-like object.

    OUTPUT:
    1) c: speed of sound (m/s) (SIZE: scalar or vector)

    Calculations are based on Cramer (1993): The variation of the specific
    heat ratio and the speed of sound in air with temperature, pressure,
    humidity, and CO2 concentration. JASA 93, 2510-2516.

    Also see Wong (2007): Microphones and their calibration. In:
    Rossing (2007): Springer Handbook of Acoustics. Chapter 24, p.
    1021-1052.
    More information also at:
    http://www.sengpielaudio.com/calculator-airpressure.htm

    (c) Holger R. Goerlitz, 24.11.2017, Version 1.0

    This is accompanying material of the manuscript:
    Goerlitz HR (2018): Weather conditions determine attenuation and speed
    of sound: environmental limitations for monitoring and analysing bat
    echolocation. ECOLOGY AND EVOLUTION.

    '''
    
    # convert into numpy arrays:
    T = np.array(T,dtype='float64')   # datatype: double precision float, 64 bit
    RH = np.array(RH,dtype='float64')
    p = np.array(p,dtype='float64')
    xc = np.array(xc,dtype='float64')


    # coefficients (Cramer 1993):
    a0 = 331.5024
    a1 = 0.603055
    a2 = -0.000528
    a3 = 51.471935
    a4 = 0.1495874
    a5 = -0.000782
    a6 = -1.82e-7
    a7 = 3.73e-8
    a8 = -2.93e-10
    a9 = -85.20931
    a10 = -0.228525
    a11 = 5.91e-5
    a12 = -2.835149
    a13 = -2.15e-13
    a14 = 29.17976
    a15 = 0.000486


    # convert molar fraction of CO2 from ppm into fraction:
    xc = xc / 1e6

    # Calculating the mole fraction of water vapor in air based on the relative
    # humidity, according to Giacomo (1981), eq. 19:
    # Giacomo (1981): Equation for the determination of the densitiy of moist
    # air. Metrologia 18, 33-40.

    # Enhancement factor:
    f = 1.00062 + 3.14e-8*p + 5.6e-7*T**2


    # Saturation vapor pressur of water vapor in air:
    Ta = T + 273.15    # absolute / thermodynamic temperature (K)
    psv = np.exp(1.2811805e-5*Ta**2 - 1.9509874e-2*Ta + 34.04926034 - 6.3536311e3/Ta)

    # water vapor mole fraction:
    RHfrac = RH/100                   # relative humidity expressed as fraction
    xw = RHfrac * f * psv / p


    # Calculate speed of sound (Cramer 1993):
    c = \
        a0 \
        + a1*T \
        + a2*T**2 \
        + (a3 + a4*T + a5*T**2) * xw \
        + (a6 + a7*T + a8*T**2) * p \
        + (a9 + a10*T + a11*T**2) * xc \
        + a12*xw**2 \
        + a13*p**2 \
        + a14*xc**2 \
        + a15*xw*p*xc

    return (c)

if __name__ == '__main__':
    print('f_c_air: Test output for 23 degree C and 80 % RH with default parameters for p and xc')
    print(f_c_air(23,80))
