# Supplementary material for: Weather conditions determine attenuation and speed of sound: Environmental limitations for monitoring and analyzing bat echolocation
Source: Ecol Evol. 2018 Apr 24;8(10):5090–100. doi: 10.1002/ece3.4088 (PMC5980448; doi:10.1002/ece3.4088)
Supplement: Supplementary file 3 [file ECE3-8-5090-s003.zip › ece34088-sup-0003-calculate_cair/f_cair.R]

f_c_air <- function( T, RH,  p=101325, xc=314){
  
  # F_C_AIR    Calculate speed of soundspeed in air (Cramer 1993)
  #
  # SYNTAX:   c = f_c_air(T, RH [, p, xc])
  #
  #  INPUT:
  # 1) T: temperature (degree C)
  # 2) RH: relative humidity (%)
  # 3) (optional): p: atmospheric pressure (Pa)
  # 4) (optional): xc: molar fraction of CO2 in the atmosphere (ppm)
  #
  # 2, 3, or 4 inputs can be entered. If p and xc are not specified, their
  # standard values will be used (p = 101325 Pa, xc = 314 ppm). Note,
  # however, that current average environmental xc-values are higher at
  # around 400 ppm.
  # SIZE of all inputs: scalars or vectors. All vectors must be of the same
  # size (1xN or Nx1).
  #
  # OUTPUT:
  # 1) csound: speed of sound (m/s) (SIZE: scalar or vector)
  #
  # Calculations are based on Cramer (1993): The variation of the specific
  # heat ratio and the speed of sound in air with temperature, pressure,
  # humidity, and CO2 concentration. JASA 93, 2510-2516.
  #
  # Also see Wong (2007): Microphones and their calibration. In:
  # Rossing (2007): Springer Handbook of Acoustics. Chapter 24, p.
  # 1021-1052.
  # More information also at:
  # http://www.sengpielaudio.com/calculator-airpressure.htm
  #
  # (c) Holger R. Goerlitz, 24.11.2017, Version 1.0
  #
  # This is accompanying material of the manuscript:
  # Goerlitz HR (2018): Weather conditions determine attenuation and speed
  # of sound: environmental limitations for monitoring and analysing bat
  # echolocation. ECOLOGY AND EVOLUTION.
  
  
  
  # coefficients (Cramer 1993):
  a0 = 331.5024
  a1 = 0.603055
  a2 = -0.000528
  a3 = 51.471935
  a4 = 0.1495874
  a5 = -0.000782
  a6 = -1.82e-7
  a7 = 3.73e-8
  a8 = -2.93e-10
  a9 = -85.20931
  a10 = -0.228525
  a11 = 5.91e-5
  a12 = -2.835149
  a13 = -2.15e-13
  a14 = 29.17976
  a15 = 0.000486
  
  
  # convert molar fraction of CO2 from ppm into fraction:
  xc = xc / 1e6
  
  # Calculating the mole fraction of water vapor in air based on the relative
  # humidity, according to Giacomo (1981), eq. 19:
  # Giacomo (1981): Equation for the determination of the densitiy of moist
  # air. Metrologia 18, 33-40.
  
  # Enhancement factor:
  f = 1.00062 + 3.14e-8*p + 5.6e-7*T^2

  
  # Saturation vapor pressur of water vapor in air:
  Ta = T + 273.15    # absolute / thermodynamic temperature (K)
  psv = exp(1.2811805e-5*Ta^2 - 1.9509874e-2*Ta + 34.04926034 - 6.3536311e3/Ta)

  
  # water vapor mole fraction:
  RHfrac = RH/100                   # relative humidity expressed as fraction
  xw = RHfrac * f * psv / p

  
  # Calculate speed of sound (Cramer 1993):
  csound =
    a0 + 
    a1*T +
    a2*T^2 +
    (a3 + a4*T + a5*T^2) * xw +
    (a6 + a7*T + a8*T^2) * p +
    (a9 + a10*T + a11*T^2) * xc +
    a12*xw^2 +
    a13*p^2 +
    a14*xc^2 +
    a15*xw*p*xc

  return (csound)
}
